# Supplementary material for: Factors for Treatment Failure After Fecal Microbiota Transplantation in Clostridioides difficile Infection
Source: Microorganisms. 2024 Dec 9;12(12):2539. doi: 10.3390/microorganisms12122539 (PMC11677034; doi:10.3390/microorganisms12122539)
Supplement: Supplementary file 1 [file microorganisms-12-02539-s001.zip]

Archive with 1 entries (1 files):
- microorganisms-3299403-supplementary.pdf
